# Supplementary material for: Deleterious Effects of Yoyo Dieting and Resistant Starch on Gastrointestinal Morphology
Source: Nutrients. 2024 Dec 6;16(23):4216. doi: 10.3390/nu16234216 (PMC11644255; doi:10.3390/nu16234216)
Supplement: Supplementary file 1 [file nutrients-16-04216-s001.zip]

Archive with 9 entries (8 files):
- Supplementary/
- Supplementary/sf17-091_Control.pdf
- __MACOSX/Supplementary/._sf17-091_Control.pdf
- Supplementary/sf21-019_Control with RS.pdf
- __MACOSX/Supplementary/._sf21-019_Control with RS.pdf
- Supplementary/sf21-018_High fat with RS.pdf
- __MACOSX/Supplementary/._sf21-018_High fat with RS.pdf
- Supplementary/sf16-048_High fat.pdf
- __MACOSX/Supplementary/._sf16-048_High fat.pdf
